# Supplementary material for: Effect of Proanthocyanidins from Grape Seed Extract on Benign Prostatic Hyperplasia
Source: Nutrients. 2024 Dec 28;17(1):73. doi: 10.3390/nu17010073 (PMC11723264; doi:10.3390/nu17010073)
Supplement: Supplementary file 1 [file nutrients-17-00073-s001.zip]

Archive with 1 entries (1 files):
- nutrients-3363057-supplementary.pdf
